# Supplementary material for: GIT1 contributes to autophagy in osteoclast through disruption of the binding of Beclin1 and Bcl2 under starvation condition
Source: Cell Death Dis. 2018 Dec 13;9(12):1195. doi: 10.1038/s41419-018-1256-8 (PMC6294144; doi:10.1038/s41419-018-1256-8)
Supplement: Supplementary file 6 — Supplementary Table 1 [file 41419_2018_1256_MOESM6_ESM.xls]

## Sheet: Sheet1
Primer sequences:
	sense 5'-3'	antisense 5'-3'
GIT1(mouce)	GGTCACCGCCAAAGACCTC	CAGCCCCATACACTACCAGC
GIT1(homo)	CGCACACCCATTGACTATGC	CCCATTCTTGTGATCCGGCTT
GAPDH	AGGTCGGTGTGAACGGATTTG	GGGGTCGTTGATGGCAACA
The sequences of siRNA:
(mouse)	sense 5'-3'	antisense 5'-3'
GIT1 si-1	GCUAGUUGAGUGCCAGUAUTT	AUACUGGCACUCAACUAGCTT
GIT1 si-2	GCUGUGACUGAGAUGGCUUTT	AAGCCAUCUCAGUCACAGCTT
GIT1 si-3	GUGCCAGUAUGAGCUCACUTT	AGUGAGCUCAUACUGGCACTT
Negative control	UUCUCCGAACGUGUCACGUTT	ACGUGACACGUUCGGAGAATT
(homo)	sense 5'-3'	antisense 5'-3'
GIT1 si-1	CCACCUUGAUCAUCGACAUTT	AUGUCGAUGAUCAAGGUGGTT
GIT1 si-2	GCAGGUCACCAAGAACAUUTT	AAUGUUCUUGGUGACCUGCTT
Negative control	UUCUCCGAACGUGUCACGUTT	ACGUGACACGUUCGGAGAATT
